# Supplementary material for: Age prediction by deep learning applied to Greenland halibut (Reinhardtius hippoglossoides) otolith images
Source: PLoS One. 2022 Nov 4;17(11):e0277244. doi: 10.1371/journal.pone.0277244 (PMC9635702; doi:10.1371/journal.pone.0277244)
Supplement: S1 File — Function to produce indices for data splitting using proportionate allocation stratification. (PY) [file pone.0277244.s002.py]

# -*- coding: utf-8 -*-
"""

Created on Fri Jul 23 14:45:14 2021

@author: iverm
"""

import numpy as np


def stratified_idxs(labels, splits, seed=None):
    """
    Produce stratified subsets of indices from labels.

    Parameters
    ----------
    labels : list-like sequence of class labels(int)
    splits : number of splits(int) or fractions(list/tuple/array)
    seed : Optional, int. Seed for shuffling. The default is None.

    Returns
    -------
    tuple of numpy.arrays with indices for each subset
    """
    # create list of splits
    if type(splits) == int:
        num_subsets = splits
        splits = np.repeat(1 / splits, num_subsets)
    else:
        try:
            num_subsets = len(splits)
        except TypeError:
            print('splits must be int or list-like')

    class_labels = np.unique(labels)

    subsets = {}

    rng = np.random.default_rng(seed=seed)

    # for each class, select same proportion of images for all subsets
    for i, class_label in enumerate(class_labels):

        class_idxs = np.where(labels == class_label)[0]
        class_size = len(class_idxs)

        rng.shuffle(class_idxs)

        subset_idx = np.round(
            np.cumsum(class_size * np.array(splits))).astype('int')

        for j in range(num_subsets):

            if i == 0:
                if j == 0:
                    subsets[j] = class_idxs[:subset_idx[j]]
                else:
                    subsets[j] = class_idxs[subset_idx[j - 1]:subset_idx[j]]

            else:
                if j == 0:
                    subsets[j] = np.concatenate(
                        (subsets[j], class_idxs[:subset_idx[j]])
                    )

                else:
                    subsets[j] = np.concatenate(
                        (subsets[j],
                         class_idxs[subset_idx[j - 1]:subset_idx[j]])
                    )

            rng.shuffle(subsets[j])

    return tuple(subsets.values())
