# Supplementary material for: Age prediction by deep learning applied to Greenland halibut (Reinhardtius hippoglossoides) otolith images
Source: PLoS One. 2022 Nov 4;17(11):e0277244. doi: 10.1371/journal.pone.0277244 (PMC9635702; doi:10.1371/journal.pone.0277244)
Supplement: S2 File — Functions for computing the KL-divergence using numerical integration and kernel density estimation. (R) [file pone.0277244.s003.R]

integrate_num = function(y, a, b, method){
    #' Numerical integration using the trapezoid or the simpsons rule.
    #' 
    #' y: vector of function values (numeric)
    #' a: start of interval (double)
    #' b: end of interval (double)
    #' method: rule for integration (character), either "trapezoid" or "simpson"
    #' 
    #' Return: integral (double)
    m = length(y) - 1
    h = (b - a) / m
    if(method == 'trapezoid'){
        return(sum((y[1:m-1] + y[2:m])*h/2))    
    }
    else if(method == 'simpson'){
        return((y[1] + y[m+1] + 4*sum(y[seq(2, m, 2)]) + 2*sum(y[seq(3, m-1, 2)]))*h/3)    
    }
}


compute_kl_divergence = function(y, z){
    #' Compute Kullback-Leibler divergence of y wrt z
    #' 
    #' y: vector of function values (numeric)
    #' z: vector of function values (numeric)
    #' 
    #' Return: KL-divergence (double)
    
    # Obtain x-range for integration
    a = round(min(density(y)$x))
    b = round(max(density(y)$x))
    # Compute y density estimates for read age (p) and predicted age (q)
    p = density(z, from = a, to = b)$y
    q = density(y, from = a, to = b)$y
    # Return KL-divergence
    return(-integrate_num(p*log(q/p), a, b, 'simpson'))  
}
